# Supplementary material for: Characterization of Antimicrobial Resistance in Serratia spp. and Citrobacter spp. Isolates from Companion Animals in Japan: Nosocomial Dissemination of Extended-Spectrum Cephalosporin-Resistant Citrobacter freundii
Source: Microorganisms. 2019 Feb 28;7(3):64. doi: 10.3390/microorganisms7030064 (PMC6462910; doi:10.3390/microorganisms7030064)
Supplement: Supplementary file 1 [file microorganisms-07-00064-s001.zip]

Archive with 1 entries (1 files):
- microorganisms-440243-supplementary.xls
