# Supplementary material for: Characterization of Antimicrobial Resistance in Serratia spp. and Citrobacter spp. Isolates from Companion Animals in Japan: Nosocomial Dissemination of Extended-Spectrum Cephalosporin-Resistant Citrobacter freundii
Source: Microorganisms. 2019 Feb 28;7(3):64. doi: 10.3390/microorganisms7030064 (PMC6462910; doi:10.3390/microorganisms7030064)
Supplement: Supplementary file 1 [file microorganisms-07-00064-s001.zip › microorganisms-440243-supplementary.xls]

## Sheet: Table S1
Isolate	Species by phenotypic methods	Species by MALDI-TOF MS	Species by recN phylogeny (only Citrobacter species)	Year	Location of hospitals (Prefecture)	Animals	Isolation site	MICs for the following antimicrobials*
								ACV	CPL	CMZ	CTX	MPM	TET	AMK	CHL	CIP	TMS
Serratia spp.
Sr5	S. marcescens	S. marcescens		2012	Tokyo	Cat	Urinary tract	64/32	>256	8	0.25	0.063	64	2	16	0.063	≤0.03/0.59
Sr6	S. fonticola	S. fonticola		2014	Yamaguchi	Dog	Urinary tract	4/2	>256	4	0.5	0.063	1	0.5	4	0.015	≤0.03/0.59
Sr7	S. marcescens	S. marcescens		2015	Unknown	Cat	Pus	16/8	>256	16	0.25	0.031	32	2	32	0.125	0.06/1.19
Sr8	S. liquefaciens	S. marcescens		2015	Unknown	Cat	Chest cavity	64/32	>256	64	0.25	0.063	16	2	8	2	≤0.03/0.59
Sr9	S. marcescens	S. marcescens		2015	Yamaguchi	Dog	Pus	128/64	>256	8	0.25	0.063	8	1	16	0.125	≤0.03/0.59
Sr10	S. marcescens	S. marcescens		2015	Chiba	Dog	Pus	64/32	>256	8	0.25	0.063	32	4	8	0.125	0.13/2.38
Sr11	S. marcescens	S. marcescens		2015	Ibaraki	Dog	Pus	64/32	>256	8	0.25	0.063	32	2	8	0.063	0.13/2.38
Sr12	S. marcescens	S. marcescens		2015	Chiba	Dog	Nosal cavity	64/32	>256	8	0.25	0.031	64	2	8	0.125	0.13/2.38
Sr14	S. marcescens	S. marcescens		2015	Unknown	Dog	Chest cavity	64/32	>256	32	0.25	0.063	32	2	8	0.125	0.13/2.38
Sr15	S. marcescens	S. marcescens		2015	Mie	Dog	Urinary tract	64/32	>256	32	0.5	0.063	32	2	16	0.25	0.25/4.75
Sr16	S. marcescens	S. marcescens		2015	Saitama	Dog	Pus	128/64	>256	32	0.5	0.063	32	1	8	0.063	0.13/2.38
Sr17	S. liquefaciens	S. liquefaciens		2015	Tokyo	Cat	Nosal cavity	32/16	>256	8	0.25	0.063	16	0.5	8	0.008	0.06/1.19
Sr18	S. liquefaciens	S. marcescens		2015	Fukui	Dog	Skin	128/64	>256	16	0.5	0.063	32	2	8	0.063	0.13/2.38
Sr20	S. marcescens	S. marcescens		2015	Chiba	Dog	Ear	128/64	>256	64	1	0.063	8	0.5	16	0.125	0.13/2.38
Sr21	S. marcescens	S. marcescens		2015	Tokyo	Dog	Nosal cavity	64/32	>256	16	0.5	0.063	32	2	256	1	0.13/2.38
Sr22	S. marcescens	S. marcescens		2015	Shizuoka	Dog	Pus	64/32	>256	8	0.25	0.063	32	2	8	0.125	0.13/2.38
Sr23	S. liquefaciens	S. marcescens		2016	Chiba	Dog	Eye	128/64	>256	16	0.125	0.125	16	0.5	16	0.125	0.06/1.19
Sr24	S. liquefaciens	S. marcescens		2016	Chiba	Dog	Ear	8/4	>256	8	0.5	0.063	16	2	16	0.25	0.06/1.19
Sr25	S. marcescens	S. marcescens		2016	Tokyo	Dog	Ear	64/32	>256	16	0.25	0.063	64	4	16	0.031	0.13/2.38
Sr26	S. marcescens	S. marcescens		2016	Chiba	Dog	Oral cavity	64/32	>256	32	0.25	0.063	32	2	8	0.125	0.13/2.38
Sr27	S. liquefaciens	S. liquefaciens		2016	Chiba	Dog	Nosal cavity	8/4	>256	4	0.125	0.031	2	1	4	0.008	0.06/1.19
Sr28	S. liquefaciens	S. marcescens		2016	Chiba	Dog	Eye	128/64	>256	64	0.5	0.063	32	2	16	0.125	0.13/2.38
Sr29	S. marcescens	S. marcescens		2016	Tokyo	Dog	Oral cavity	32/16	>256	16	0.25	0.063	64	2	64	0.25	0.25/4.75
Sr30	S. marcescens	S. marcescens		2016	Saitama	Dog	Pus	128/64	>256	64	0.5	0.063	32	2	16	0.25	0.13/2.38
Sr31	S. marcescens	S. marcescens		2016	Chiba	Dog	Skin	128/64	>256	16	0.5	0.031	16	2	8	0.125	0.25/4.75
Sr32	S. marcescens	S. marcescens		2016	Kyoto	Cat	Skin	64/32	>256	32	0.25	0.063	32	2	16	0.125	0.13/2.38
Sr33	S. marcescens	S. ureilytica		2016	Yamaguchi	Cat	Urinary tract	64/32	>256	16	0.5	0.063	64	2	32	0.125	0.13/2.38
Sr34	S. marcescens	S. marcescens		2016	Yamaguchi	Dog	Skin	64/32	>256	16	0.5	0.063	16	2	8	0.125	0.13/2.38
Sr35	S. marcescens	S. marcescens		2016	Yamaguchi	Cat	Urinary tract	64/32	>256	16	0.5	0.063	16	2	8	0.125	0.13/2.38
Sr36	S. marcescens	S. marcescens		2016	Kagoshima	Cat	Urinary tract	8/4	>256	8	0.5	0.063	32	4	8	0.125	0.13/2.38
Citrobacter spp.
Ci3	C. freundii	C. freundii	C. freundii	2013	Yamaguchi	Dog	Ear	16/8	64	32	0.06	0.031	1	2	8	0.25	≤0.03/0.59
Ci4	C. freundii	C. freundii	C. portucalensis	2014	Yamaguchi	Dog	Pus	32/16	64	32	0.125	0.031	1	2	8	0.125	≤0.03/0.59
Ci5	C. koseri	C. koseri	C. koseri	2014	Tokyo	Dog	Urinary tract	2/1	2	0.5	0.06	0.015	1	0.5	8	0.008	≤0.03/0.59
Ci6	C. freundii	C. freundii	C. portucalensis	2015	Tottori	Cat	Urinary tract	16/8	64	16	0.25	0.031	1	2	8	0.125	≤0.03/0.59
Ci7	C. koseri	C. koseri	C. koseri	2015	Tokyo	Dog	Urinary tract	64/32	>256	64	4	0.015	1	1	8	0.25	0.5/9.5
Ci10	C. freundii	C. freundii	C. portucalensis	2015	Shiga	Dog	Urinary tract	64/32	>256	64	8	0.125	128	2	128	16	>64/1216
Ci11	C. freundii	C. freundii	C. portucalensis	2015	Ibaraki	Dog	Oral cavity	64/32	>256	32	0.25	0.031	64	2	16	0.25	>64/1216
Ci12	C. freundii	C. freundii	C. freundii	2015	Fukuoka	Dog	Pus	64/32	>256	32	0.125	0.031	1	2	8	2	0.25/4.75
Ci13	C. koseri	C. koseri	C. koseri	2015	Aichi	Dog	Pus	4/2	8	1	0.125	0.031	1	2	8	0.015	0.06/1.19
Ci14	C. braakii	C. freundii	C. europaeus	2015	Aichi	Dog	Feces	64/32	256	64	0.125	0.031	0.5	2	8	0.063	≤0.03/0.59
Ci16	C. freundii	C. freundii	C. freundii	2016	Tokyo	Dog	Skin	32/16	64	16	0.125	0.031	1	1	8	1	≤0.03/0.59
Ci17	C. freundii	C. freundii	C. freundii	2016	Aichi	Cat	Urinary tract	64/32	>256	64	32	0.063	1	2	16	8	8/152
Ci18	C. braakii	C. freundii	C. europaeus	2016	Aichi	Dog	Pus	64/32	128	64	0.25	0.031	1	2	8	0.063	≤0.03/0.59
Ci20	C. freundii	C. freundii	C. freundii	2016	Aichi	Cat	Urinary tract	16/8	>256	16	256	0.031	1	4	8	2	0.06/1.19
Ci21	C. koseri	C. koseri	C. koseri	2016	Tokyo	Cat	Urinary tract	2/1	2	1	0.125	0.031	1	1	8	0.015	0.13/2.38
Ci22	C. freundii	C. freundii	C. portucalensis	2016	Shizuoka	Dog	Ear	32/16	32	32	0.25	0.015	4	0.5	32	0.5	0.06/1.19
Ci26	C. koseri	C. koseri	C. koseri	2016	Nara	Dog	Skin	4/2	4	2	0.25	0.015	2	2	8	0.031	0.06/1.19
Ci27	C. freundii	C. freundii	C. portucalensis	2016	Ibaraki	Dog	Nasal cavity	64/32	>256	128	32	0.063	1	4	8	4	≤0.03/0.59
Ci29	C. freundii	C. freundii	C. freundii	2016	Aichi	Cat	Urinary tract	16/8	>256	8	>256	0.031	4	2	16	4	0.25/4.75
Ci30	C. freundii	C. freundii	C. freundii	2016	Saitama	Cat	Urinary tract	32/16	128	16	0.25	0.031	1	2	8	0.008	≤0.03/0.59
Ci31	C. freundii	C. freundii	C. freundii	2016	Aichi	Cat	Urinary tract	64/32	>256	64	16	0.063	128	1	8	8	>64/1216
Ci32	C. freundii	C. freundii	C. freundii	2016	Aichi	Cat	Urinary tract	32/16	>256	16	>256	0.031	32	8	16	8	2/38
Ci34	C. koseri	C. koseri	C. koseri	2016	Chiba	Dog	Eye	2/1	4	1	0.06	0.031	1	1	8	0.008	0.06/1.19
